# Supplementary material for: SARS-CoV-2 RT-PCR to Screen for B.1.617.2 (Delta) Variant of Concern
Source: Diagnostics (Basel). 2022 Aug 24;12(9):2056. doi: 10.3390/diagnostics12092056 (PMC9497716; doi:10.3390/diagnostics12092056)
Supplement: Supplementary file 1 [file diagnostics-12-02056-s001.zip]

Archive with 1 entries (1 files):
- diagnostics-1865752-supplementary.xlsx
