# Supplementary material for: SARS-CoV-2 RT-PCR to Screen for B.1.617.2 (Delta) Variant of Concern
Source: Diagnostics (Basel). 2022 Aug 24;12(9):2056. doi: 10.3390/diagnostics12092056 (PMC9497716; doi:10.3390/diagnostics12092056)
Supplement: Supplementary file 1 [file diagnostics-12-02056-s001.zip › diagnostics-1865752-supplementary.xlsx]

## Sheet: Characterised
Variant	Variant type	Sequenced?	Initial SARS-CoV-2 detection: single [ORF] or double [N and ORF1ab]		D950N Delta RT-PCR D950-FAM Ct	D950N Delta RT-PCR D950N-HEX Ct	D950N RESULT
non-VOC	20B, B.1.1	Yes	19		22.08	-	WT
non-VOC	20A, B.1	Yes	23		27.85	-	WT
non-VOC	B.6.8	Yes	21.46		32.62	-	WT
non-VOC	B.1.466.2	Yes	17.35		28.28	-	WT
non-VOC	B.1.466.2	Yes	15.83	18.57	27.11	-	WT
non-VOC	B.1.466.2	Yes	27.28		39	-	WT
Beta	B.1.351	Yes	30.85		-	-	no amp
Beta	B.1.351	Yes		25.32	31.94	-	WT
Beta	B.1.351	Yes	14.99	20.38	24.51	-	WT
Alpha	B.1.1.7	Yes		30.53	44.83	-	WT
Alpha	B.1.1.7	Yes		22.98	32.01	-	WT
Alpha	B.1.1.7	Yes	24.92		35.34	-	WT
Alpha	B.1.1.7	Yes	24.3		35.88	-	WT
Alpha	B.1.1.7	Yes	25.35		37.31	-	WT
Alpha	B.1.1.7	Yes	13.1		25.36	-	WT
Delta	B.1.617.2	Yes	15.46		-	27.53	D950N
Delta	B.1.617.2	Yes	20.04		-	29.74	D950N
Delta	B.1.617.2	Yes	24.55		-	32.96	D950N
Delta	B.1.617.2	Yes	22.23		-	31.34	D950N
Delta	B.1.617.2	Yes	23.77		-	31.96	D950N
Delta	B.1.617.2	Yes	32		-	-	no amp
Delta	B.1.617.2	Yes	20.36		-	30.23	D950N
Delta	B.1.617.2	Yes	16.4		-	26.55	D950N
Delta	B.1.617.2	Yes	16.54		-	26.07	D950N
Delta	B.1.617.2	Yes	24		-	36.07	D950N
Delta	B.1.617.2	Yes	22.13		-	33.91	D950N
Delta	B.1.617.2	Yes	23.54		-	38.58	D950N
Delta	B.1.617.2	Yes	35.65		-	-	no amp
Delta	B.1.617.2	Yes	13.68		-	24.39	D950N
Delta	B.1.617.2	Yes	24.92		-	33.69	D950N
Delta	B.1.617.2	Yes	15.62		-	24.38	D950N
Delta	B.1.617.2	Yes	15.43		-	23.87	D950N
Delta	B.1.617.2	Yes	27.18		-	35.86	D950N
Delta	B.1.617.2	Yes	23.41		-	33.62	D950N
Delta	B.1.617.2	Yes	24.81		-	34.87	D950N
Delta	B.1.617.2	Yes	26.46		-	38.03	D950N
Delta	B.1.617.2	Yes	25.88		-	38.88	D950N
Delta	B.1.617.2	Yes	26.39		-	40.5	D950N
Delta	B.1.617.2	Yes	25.61		-	37.17	D950N
Delta	AY.39.1	yes	19	19	-	24.67	D950N
Delta	AY.39.1.4	yes	15	15	-	27.62	D950N
Delta	AY.39.1.4	yes	16	16	-	25.4	D950N
Delta	AY.39.1	yes	13	13	-	23.82	D950N
Omicron	B.1.1.529 BA.1	Yes	positive		27.18	-	WT
Omicron	B.1.1.529 BA.1	Yes	positive		40.33	-	WT
Omicron	BA.1	Yes	13.75	13.64	22.75	-	WT
Omicron	BA.1	Yes	13.9	14.02	23.39	-	WT
Omicron	BA.1	Yes	14.49	14.46	23.93	-	WT
Omicron	tbd	yes	13	13	25.73	-	WT
Omicron	BA.1.17	yes	17	17	27.67	-	WT
Omicron	BA.1.17	yes	16	16	24.87	-	WT
Omicron	BA.1.17	yes	22	22	31.15	-	WT
Omicron	BA.1.17	yes	24	24	31.36	-	WT
Omicron	BA.1.17	yes	26	26	37.03	-	WT
Omicron	tbd	yes	25	25	35.24	-	WT
Omicron	BA.1.17	yes	24	24	31.49	-	WT
Omicron	BA.1.17	yes	14	14	24.59	-	WT
Omicron	BA.1.17	yes	18	18	29.2	-	WT
Omicron	tbd	yes	19	19	31.22	-	WT
Omicron	BA.1.17	yes	29	29	43.89	-	WT
Omicron	BA.1.17	yes	21.86	21.69	27.91	-	WT
Omicron	BA.2	yes	18.44	17.28	23.82	-	WT
Omicron	BA.2	yes	30.51	30.13	37.38	-	WT
Omicron	BA.2	yes	14.54	14.94	20.92	-	WT
Omicron	BA.2	yes	14.61	14.39	20.06	-	WT
Omicron	BA.2	yes	19.13	19.04	25.27	-	WT
Omicron	BA.1.17	yes	16.4	16.31	22.62	-	WT
Omicron	BA.2	yes	15.32	14.91	21.47	-	WT
Omicron	BA.2	yes	positive		32.26	-	WT
Omicron	BA.2	yes	positive		32.65	-	WT
Omicron	BA.2	yes	positive		28.93	-	WT
Omicron	BA.2	yes	positive		26.95	-	WT
Omicron	BA.2	yes	positive		22.78	-	WT
Omicron	BA.2	yes	positive		21.86	-	WT
Omicron	BA.2	yes	positive		34.69	-	WT

## Sheet: Uncharacterised 
Variant	Variant type	Sequenced?	Initial SARS-CoV-2 detection: single [ORF] or double [N and ORF1ab]		D950N Delta RT-PCR D950 FAM Ct	D950N Delta RT-PCR D950N-HEX Ct	D950N RESULT
Mar-20 (pre-VOC)	uncharacterised	No	25.1		31.82	-	WT		ND = not detected
Mar-20 (pre-VOC)	uncharacterised	No	37		-	-	no amp
Mar-20 (pre-VOC)	uncharacterised	No	24		32.29	-	WT
Mar-20 (pre-VOC)	uncharacterised	No	28		35.47	-	WT
Mar-20 (pre-VOC)	uncharacterised	No	20		27.34	-	WT
Mar-20 (pre-VOC)	uncharacterised	No	24		30.5	-	WT
Mar-20 (pre-VOC)	uncharacterised	No	30		36.8	-	WT
Mar-20 (pre-VOC)	uncharacterised	No	21		28.23	-	WT
2021-12-01	uncharacterised	No	positive		-	22.24	D950N
2021-12-01	uncharacterised	No	positive		27.71	-	WT
2021-12-01	uncharacterised	No	positive		34.51	-	WT
2021-12-01	uncharacterised	No	positive		26.67	-	WT
2021-12-01	uncharacterised	No	positive		33.51	-	WT
2022-01-12	uncharacterised	No	17.8	18.06	28.24	-	WT
2022-01-12	uncharacterised	No	31.99	33.07	-	-	no amp
2022-01-12	uncharacterised	No	15.37	15.59	25.55	-	WT
2022-01-12	uncharacterised	No	17.99	18.34	28.21	-	WT
2022-01-12	uncharacterised	No	15.6	15.88	26.08	-	WT
2022-01-12	uncharacterised	No	27.7	28.03	39.99/37.2	43.11/-	WT
2022-01-12	uncharacterised	No	18.66	18.81	28.36	-	WT
2022-01-12	uncharacterised	No	25.86	26.44	36.67	-	WT
2022-01-12	uncharacterised	No	15.67	15.73	25.87	-	WT
2022-01-12	uncharacterised	No	21.55	21.9	31.98	-	WT
2022-01-12	uncharacterised	No	18.81	19.82	28.61	-	WT
2022-01-12	uncharacterised	No	24.01	24.82	33.68	-	WT
2022-01-12	uncharacterised	No	23.51	23.85	32.77	-	WT
2022-01-12	uncharacterised	No	17.33	17.66	26.98	-	WT
2022-01-12	uncharacterised	No	18.37	18.59	27.51	-	WT
2022-01-12	uncharacterised	No	17.83	17.91	26.45	-	WT
2022-01-12	uncharacterised	No	21.08	21.25	30.37	-	WT
2022-01-12	uncharacterised	No	25.73	25.99	35.17	-	WT
2022-01-12	uncharacterised	No	17.62	17.94	27.08	-	WT
2022-01-12	uncharacterised	No	15.63	15.89	24.56	-	WT
2022-01-12	uncharacterised	No	19.14	19.43	28.7	-	WT
2022-01-12	uncharacterised	No	20.32	20.3	29.43	-	WT
2022-01-12	uncharacterised	No	22.42	23.55	32.82	-	WT
2022-01-12	uncharacterised	No	17.47	17.57	26.79	-	WT
2022-01-12	uncharacterised	No	25.87	25.98	35.93	-	WT
2022-01-12	uncharacterised	No	22.9	23.27	31.99	-	WT
2022-01-12	uncharacterised	No	33.93	34.54	-	-	no amp
2022-01-12	uncharacterised	No	26.71	27.19	37.09	-	WT
2022-01-12	uncharacterised	No	24.71	24.75	34.46	-	WT
2022-01-12	uncharacterised	No	27.65	27.68	37.66	-	WT
2022-01-12	uncharacterised	No	21.46	21.98	31.58	-	WT
2022-01-12	uncharacterised	No	22.58	22.63	32.19	-	WT
2022-01-12	uncharacterised	No	20.66	20.82	30.29	-	WT
2022-01-12	uncharacterised	No	17.72	17.97	27.62	-	WT
2022-01-12	uncharacterised	No	24.06	24.35	34.44	-	WT
2022-01-12	uncharacterised	No	16.95	16.91	26.13	-	WT
2022-01-12	uncharacterised	No	20.51	20.65	30.39	-	WT
2022-01-12	uncharacterised	No	17.15	17.28	26.78	-	WT
2022-01-12	uncharacterised	No	18.64	19.05	28.67	-	WT
2022-01-12	uncharacterised	No	29.91	31.67	41.66	-	WT
2022-01-12	uncharacterised	No	16.91	16.97	26.69	-	WT
2022-01-12	uncharacterised	No	17.43	17.48	26.79	-	WT
2022-01-12	uncharacterised	No	26.91	27.21	37.84	-	WT
2022-01-12	uncharacterised	No	25.27	25.36	34.89	-	WT
2022-01-12	uncharacterised	No	19.45	20.2	30.16	-	WT
2022-01-12	uncharacterised	No	21.84	21.87	31.42	-	WT
2022-01-12	uncharacterised	No	24.61	24.87	35.1	-	WT
2022-01-12	uncharacterised	No	23.22	23.33	32.95	-	WT
2022-01-12	uncharacterised	No	31.05	31.43	42.58	-	WT
2022-01-12	uncharacterised	No	15.97	15.47	23.91	-	WT
2022-01-12	uncharacterised	No	16.36	16.19	23.94	-	WT
2022-01-12	uncharacterised	No	15.22	15.23	23.89	-	WT
2022-01-12	uncharacterised	No	24.68	24.32	32.88	-	WT
2022-01-12	uncharacterised	No	16.52	15.94	24.27	-	WT
2022-01-12	uncharacterised	No	28.6	28.59	37.59	-	WT
2022-01-12	uncharacterised	No	20.34	20.09	28.65	-	WT
2022-01-12	uncharacterised	No	25.99	25.72	34.43	-	WT
2022-01-12	uncharacterised	No	30.78	30.72	40.31	-	WT
2022-01-12	uncharacterised	No	15.89	15.57	23.9	-	WT
2022-01-12	uncharacterised	No	24.2	23.88	32.04	-	WT
2022-01-12	uncharacterised	No	20.29	20.25	28.5	-	WT
2022-01-12	uncharacterised	No	21.59	21.15	29.44	-	WT
2022-01-12	uncharacterised	No	17.2	16.73	23.01	-	WT
2022-01-12	uncharacterised	No	15.96	15.34	21.56	-	WT
2022-01-12	uncharacterised	No	19.06	18.75	25.01	-	WT
2022-01-12	uncharacterised	No	24.82	24.75	31.75	-	WT
2022-01-12	uncharacterised	No	30.81	30.57	-	-	no amp
2022-01-12	uncharacterised	No	26.39	26.65	33.02	-	WT
2022-01-12	uncharacterised	No	26.97	27.04	33.61	-	WT
2022-01-12	uncharacterised	No	21.08	21.16	27.83	-	WT
2022-01-12	uncharacterised	No	26.21	25.73	32.55	-	WT
2022-01-12	uncharacterised	No	17.77	17.52	23.85	-	WT
2022-01-12	uncharacterised	No	18.46	18.22	24.39	-	WT
2022-01-12	uncharacterised	No	30.61	30.88	39	-	WT
2022-01-12	uncharacterised	No	23.37	22.79	29.26	-	WT
2022-01-12	uncharacterised	No	28.67	28.31	36.17	-	WT
2022-01-12	uncharacterised	No	17.56	16.99	23.2	-	WT
2022-01-12	uncharacterised	No	29.16	29.9	38.41	-	WT
2022-01-12	uncharacterised	No	31.73	31.84	-	-	no amp
2022-01-12	uncharacterised	No	19.69	19.91	27.16	-	WT
2022-01-12	uncharacterised	No	21.12	21.61	28.04	-	WT
2022-01-12	uncharacterised	No	16.94	17.47	23.95	-	WT
2022-01-12	uncharacterised	No	15.38	15.97	22.42	-	WT
2022-01-12	uncharacterised	No	17.56	17.2	24.14	-	WT
2022-01-12	uncharacterised	No	15.6	16.81	23.13	-	WT
2022-01-12	uncharacterised	No	19.32	20.02	25.94	-	WT
2022-01-12	uncharacterised	No	16.67	16.87	23.74	-	WT
2022-01-12	uncharacterised	No	28.15	28.71	36.19	-	WT
2022-01-12	uncharacterised	No	24.02	24.45	30.94	-	WT
2022-01-12	uncharacterised	No	12.87	12.96	18.9	-	WT
2022-01-12	uncharacterised	No	25.95	26.77	33.83	-	WT
2022-01-12	uncharacterised	No	21.2	21.65	28.43	-	WT
2022-01-12	uncharacterised	No	13.96	14.55	20.69	-	WT
2022-01-12	uncharacterised	No	21.3	22.1	28.27	-	WT
2022-01-12	uncharacterised	No	15.98	16.3	22.47	-	WT
2022-01-12	uncharacterised	No	25.15	26.08	32.89	-	WT
2022-01-12	uncharacterised	No	27.4	27.89	36.08	-	WT
2022-01-12	uncharacterised	No	19.85	20.04	27.99	-	WT
2022-01-12	uncharacterised	No	22.35	22.78	29.55	-	WT
2022-01-12	uncharacterised	No	19.07	19.7	26.09	-	WT
2022-01-12	uncharacterised	No	17.78	17.89	24.03	-	WT
2022-01-12	uncharacterised	No	16.46	17.47	23.56	-	WT
2022-02-16	uncharacterised	No	ND	ND	-	-	no amp
2022-02-16	uncharacterised	No	ND	ND	-	-	no amp
2022-02-16	uncharacterised	No	18.1801	17.8584	26.1978	-	WT
2022-02-16	uncharacterised	No	ND	ND	-	-	no amp
2022-02-16	uncharacterised	No	17.8656	17.609	25.6877	-	WT
2022-02-16	uncharacterised	No	ND	ND	-	-	no amp
2022-02-16	uncharacterised	No	ND	ND	-	-	no amp
2022-02-16	uncharacterised	No	ND	ND	-	-	no amp
2022-02-16	uncharacterised	No	ND	ND	-	-	no amp
2022-02-16	uncharacterised	No	ND	ND	-	-	no amp
2022-02-16	uncharacterised	No	ND	ND	-	-	no amp
2022-02-16	uncharacterised	No	ND	ND	-	-	no amp
2022-02-16	uncharacterised	No	29.2961	28.7555	-	-	no amp
2022-02-16	uncharacterised	No	ND	ND	-	-	no amp
2022-02-16	uncharacterised	No	ND	ND	-	-	no amp
2022-02-16	uncharacterised	No	ND	ND	-	-	no amp
2022-02-16	uncharacterised	No	30.854	30.2662	40.8379	-	WT
2022-02-16	uncharacterised	No	ND	ND	-	-	no amp
2022-02-16	uncharacterised	No	ND	ND	-	-	no amp
2022-02-16	uncharacterised	No	ND	ND	-	-	no amp
2022-02-16	uncharacterised	No	ND	ND	-	-	no amp
2022-02-16	uncharacterised	No	ND	ND	-	-	no amp
2022-02-16	uncharacterised	No	ND	ND	-	-	no amp
2022-02-16	uncharacterised	No	20.6558	20.2471	30.1005	-	WT
2022-02-16	uncharacterised	No	29.7682	28.7851	38.8226	-	WT
2022-02-16	uncharacterised	No	ND	ND	-	-	no amp
2022-02-16	uncharacterised	No	23.2979	22.729	30.2941	-	WT
2022-02-16	uncharacterised	No	ND	ND	-	-	no amp
2022-02-16	uncharacterised	No	ND	ND	-	-	no amp
2022-02-16	uncharacterised	No	ND	ND	-	-	no amp
2022-02-16	uncharacterised	No	ND	ND	-	-	no amp
2022-02-16	uncharacterised	No	29.6126	29.2073	36.8763	-	WT
2022-02-16	uncharacterised	No	ND	ND	-	-	no amp
2022-02-16	uncharacterised	No	ND	ND	-	-	no amp
2022-02-16	uncharacterised	No	ND	ND	-	-	no amp
2022-02-16	uncharacterised	No	27.6785	27.3099	36.6514	-	WT
2022-02-16	uncharacterised	No	ND	ND	-	-	no amp
2022-02-16	uncharacterised	No	26.7492	25.9065	35.6702	-	WT
2022-02-16	uncharacterised	No	ND	ND	-	-	no amp
2022-02-16	uncharacterised	No	ND	ND	-	-	no amp
2022-02-16	uncharacterised	No	30.9681	30.0591	40.3728	-	WT
2022-02-16	uncharacterised	No	28.7661	28.4407	36.6656	-	WT
2022-02-16	uncharacterised	No	ND	ND	-	-	no amp
2022-02-16	uncharacterised	No	20.6515	20.4151	27.011	-	WT
2022-02-16	uncharacterised	No	32.7661	31.3572	41.1223	-	WT
2022-02-16	uncharacterised	No	18.638	18.2102	27.763	-	WT
2022-02-16	uncharacterised	No	ND	ND	-	-	no amp
2022-02-16	uncharacterised	No	21.8251	21.6825	30.4909	-	WT
2022-02-16	uncharacterised	No	26.0393	25.5619	34.685	-	WT
2022-02-16	uncharacterised	No	ND	ND	-	-	no amp
2022-02-16	uncharacterised	No	ND	ND	-	-	no amp
2022-02-16	uncharacterised	No	29.0565	28.1462	37.3688	-	WT
2022-02-16	uncharacterised	No	34.6457	33.2822	-	-	no amp
2022-02-16	uncharacterised	No	ND	ND	-	-	no amp
2022-02-16	uncharacterised	No	ND	ND	-	-	no amp
2022-02-16	uncharacterised	No	ND	ND	-	-	no amp
2022-02-16	uncharacterised	No	26.9472	26.021	34.0429	-	WT
2022-02-16	uncharacterised	No	ND	ND	-	-	no amp
2022-02-16	uncharacterised	No	34.968	33.6847	-	-	no amp
2022-02-16	uncharacterised	No	21.6143	21.4623	29.3952	-	WT
2022-02-16	uncharacterised	No	ND	ND	-	-	no amp
2022-02-16	uncharacterised	No	ND	ND	-	-	no amp
2022-02-16	uncharacterised	No	ND	ND	-	-	no amp
2022-02-16	uncharacterised	No	25.9846	25.6433	32.2832	-	WT
2022-02-16	uncharacterised	No	ND	ND	-	-	no amp
2022-02-16	uncharacterised	No	23.2279	22.9652	29.6185	-	WT
2022-02-16	uncharacterised	No	ND	ND	-	-	no amp
2022-02-16	uncharacterised	No	ND	ND	-	-	no amp
2022-02-16	uncharacterised	No	ND	ND	-	-	no amp
2022-02-16	uncharacterised	No	20.2017	19.5115	29.9845	-	WT
2022-02-16	uncharacterised	No	ND	ND	-	-	no amp
2022-02-16	uncharacterised	No	24.8472	24.6753	33.3937	-	WT
2022-02-16	uncharacterised	No	ND	ND	-	-	no amp
2022-02-16	uncharacterised	No	22.8698	22.2593	30.2061	-	WT
2022-02-16	uncharacterised	No	ND	ND	-	-	no amp
2022-02-16	uncharacterised	No	ND	ND	-	-	no amp
2022-02-16	uncharacterised	No	ND	ND	-	-	no amp
2022-02-16	uncharacterised	No	ND	ND	-	-	no amp
2022-02-16	uncharacterised	No	19.2648	18.5308	27.3613	-	WT
2022-02-16	uncharacterised	No	26.2368	24.5293	32.1969	-	WT
2022-02-16	uncharacterised	No	29	28.3157	37.1415	-	WT
2022-02-16	uncharacterised	No	19.1342	18.5188	27.9892	-	WT
2022-02-16	uncharacterised	No	23.901	23.5166	33.3087	-	WT
2022-02-16	uncharacterised	No	24.3916	23.9453	32.3211	-	WT
2022-02-16	uncharacterised	No	24.7741	24.304	31.1614	-	WT
2022-02-16	uncharacterised	No	ND	ND	-	-	no amp
2022-02-16	uncharacterised	No	ND	ND	-	-	no amp
2022-02-16	uncharacterised	No	ND	ND	-	-	no amp
2022-02-16	uncharacterised	No	ND	ND	-	-	no amp
2022-02-16	uncharacterised	No	ND	ND	-	-	no amp
2022-02-16	uncharacterised	No	28.9598	28.2572	37.5657	-	WT
2022-02-16	uncharacterised	No	ND	ND	-	-	no amp
2022-02-16	uncharacterised	No	ND	ND	-	-	no amp
2022-02-16	uncharacterised	No	ND	ND	-	-	no amp
2022-02-16	uncharacterised	No	ND	ND	-	-	no amp
2022-02-16	uncharacterised	No	ND	ND	-	-	no amp
